# Supplementary material for: Large-effect pleiotropic or closely linked QTL segregate within and across ten US cattle breeds
Source: BMC Genomics. 2014 Jun 6;15(1):442. doi: 10.1186/1471-2164-15-442 (PMC4102727; doi:10.1186/1471-2164-15-442)
Supplement: Supplementary file 13 — Additional file 13: List of the genes within the pleiotropic QTL used for gene ontology analysis. (XLSX 51 KB) [file 12864_2014_6256_MOESM13_ESM.xlsx]

## Sheet: Sheet2
Ensemble gene ID	Gene symbol	BTA	Start_bp	End_bp
ENSBTAG00000007787	HIBCH	2	5934156	6032782
ENSBTAG00000026994	C2H2orf88	2	6038403	6113008
ENSBTAG00000011808	MSTN	2	6213566	6220196
ENSBTAG00000018795	PMS1	2	6395005	6511175
ENSBTAG00000012561	ORMDL1	2	6511310	6523389
ENSBTAG00000012557	OSGEPL1	2	6531525	6542021
ENSBTAG00000012554	ANKAR	2	6544589	6596238
ENSBTAG00000000492	ASNSD1	2	6605444	6616484
ENSBTAG00000010498	SLC40A1	2	6716591	6740329
ENSBTAG00000003002	WDR75	2	6875268	6916093
ENSBTAG00000044118	HMGA2	5	48053846	48199963
ENSBTAG00000044017	MSRB3	5	48563806	48743354
ENSBTAG00000039435	LEMD3	5	48773272	48844474
ENSBTAG00000014758	WIF1	5	48917722	49009466
ENSBTAG00000045248	bta-mir-2429	5	48952298	48952372
ENSBTAG00000030111	bta-mir-763	5	48164007	48164126
ENSBTAG00000042928	U6	5	48996775	48996881
ENSBTAG00000047347	U6	5	105996438	106014092
ENSBTAG00000048162	U6	5	106016835	106054324
ENSBTAG00000040065	U6	5	106068702	106086432
ENSBTAG00000046519	U6	5	106089117	106126587
ENSBTAG00000006800	FGF6	5	106157909	106169922
ENSBTAG00000030343	FGF23	5	106208179	106216757
ENSBTAG00000016650	TIGAR	5	106223071	106238040
ENSBTAG00000016649	CCND2	5	106253907	106276819
ENSBTAG00000000275	PARP11	5	106604205	106638053
ENSBTAG00000018940	EFCAB4B	5	106690781	106762334
ENSBTAG00000009447	PRMT8	5	106812249	106852877
ENSBTAG00000020699	TSPAN11	5	106975989	107038059
ENSBTAG00000017704	ABCG2	6	37913110	38030583
ENSBTAG00000020031	PKD2	6	38040871	38099549
ENSBTAG00000005260	SPP1	6	38120578	38127577
ENSBTAG00000007568	MEPE	6	38279966	38291339
ENSBTAG00000000470	IBSP	6	38309555	38323305
ENSBTAG00000005989	LAP3	6	38574590	38600027
ENSBTAG00000019441	MED28	6	38603034	38608841
ENSBTAG00000005932	FAM184B	6	38614370	38672306
ENSBTAG00000021582	HCAP-G	6	38765969	38812051
ENSBTAG00000046561	LCORL	6	38840894	38992112
ENSBTAG00000011973	DCAF16	6	38754415	38754897
ENSBTAG00000045804	Novel gene	6	38541579	38541674
ENSBTAG00000007116	ARRDC3	7	93240419	93253094
ENSBTAG00000037330	Novel gene	7	93431857	93431943
ENSBTAG00000047303	Novel gene	14	24019278	24100855
ENSBTAG00000044050	XKR4	14	24295567	24610955
ENSBTAG00000005893	TMEM68	14	24711327	24747118
ENSBTAG00000005898	TGS1	14	24747219	24772713
ENSBTAG00000020034	LYN	14	24847257	24920713
ENSBTAG00000019147	RPS20	14	24955079	24956324
ENSBTAG00000019145	C-MOS	14	24975950	24976948
ENSBTAG00000045097	snoU54	14	24955769	24955835
ENSBTAG00000028889	U1	14	24970516	24970679
ENSBTAG00000004022	PLAG1	14	25007291	25009296
ENSBTAG00000033284	CHCHD7	14	25052885	25058779
ENSBTAG00000039031	Novel gene	14	25067486	25067823
ENSBTAG00000018570	SDR16C5	14	25105062	25117554
ENSBTAG00000040321	SDR16C6	14	25153583	25179651
ENSBTAG00000004924	PENK	14	25218586	25222991
ENSBTAG00000015637	IMPAD1	14	25544907	25560879
ENSBTAG00000043923	U6	14	25492090	25492184
ENSBTAG00000032782	INSC	15	37874414	38013439
ENSBTAG00000047380	CT	15	38041580	38044615
ENSBTAG00000010089	CALC3	15	38160931	38166437
ENSBTAG00000001516	CRSP1	15	38336937	38340230
ENSBTAG00000010419	CYP2R1	15	38420926	38445583
ENSBTAG00000005218	PDE3B	15	38466100	38626862
ENSBTAG00000006564	PSMA1	15	38745761	38758646
ENSBTAG00000006556	COPB1	15	38765050	38800769
ENSBTAG00000011905	RRAS2	15	38900251	38977399
ENSBTAG00000009150	SPON1	15	38991044	39309268
ENSBTAG00000009359	Novel gene	15	38876122	38876667
ENSBTAG00000045058	5S_rRNA	15	38352796	38352933
ENSBTAG00000009019	SH3PXD2B	20	4010453	4094221
ENSBTAG00000001429	NEURL1B	20	4337739	4356155
ENSBTAG00000013863	DUSP1	20	4449109	4452189
ENSBTAG00000015955	ERGIC1	20	4505275	4618413
ENSBTAG00000015099	RPL26L1	20	4626432	4632649
ENSBTAG00000015100	ATP6V0E1	20	4641618	4671634
ENSBTAG00000002020	C5ORF41	20	4684744	4740893
ENSBTAG00000002021	BNIP1	20	4749695	4762879
ENSBTAG00000020568	NKX2-5	20	4818457	4821534
ENSBTAG00000001823	STC2	20	4908292	4918945
ENSBTAG00000029583	5S_rRNA	20	4806231	4806349
